# Supplementary material for: Collection of economic data using UB-04s: Is it worth the effort? Evidence from two clinical trials
Source: PLoS One. 2022 Nov 17;17(11):e0277685. doi: 10.1371/journal.pone.0277685 (PMC9671305; doi:10.1371/journal.pone.0277685)
Supplement: S1 Table — CIED: Cardiac implantable electronic device. CPT: Current procedural terminology. ICD-10-CM: International classification of diseases– 10th version–clinical modification. IDE: Investigational device exemption. (XLSX) [file pone.0277685.s002.xlsx]

## Sheet: Sheet1
S1 Table. Procedure and Diagnosis codes.
WRAP-IT CIED Infections	CPT procedure codes	ICD-10-CM Diagnosis codes
Hospital inpatient	N.A.	T82.7XXA, T81.4XXA, A40.9, A41.2, A41.01, A41.02, A41.1, A40.3, A41.4, A41.50, A41.3, A41.51, A41.52, A41.53, A41.59, A41.89, A41.9, R78.81, I33.0, I33.9, T82.7XXD, T82.7XXS, B37.7
Hospital outpatient	99222, 96365, 99283, 99232, 93312, 99238, 97607, 96356, 33241, 33244, 33249, 33225, 33233, 33235, 33208, 33999, 33270, 33212, 33202, 36584, 10180, 13160, 17999, 0387T	T82.7XXA, I33.0, A41.01, E87.2, M46.26, A49.01, I25.5, R78.81, R65.21, I49.5, I07.9, T82.198A, I50.23, I47.2, Z45.02, T81.30XA, T82.191A, I42.9, T81.889XA, N17.9, A41.02, I50.9
Emergency department visits	N.A.	T82.7XXA, I33.0
MICRA IDE Adverse events	CPT procedure codes	ICD-9-PCS Procedure codes
Hospital inpatient	N.A.	57.0, 34.04, 34.91, 36.07, 37.12, 37.21, 37.22, 37.23, 37.24, 37.26, 37.28, 37.34, 37.70, 37.71, 37.80, 37.81, 37.82, 37.99, 38.12, 38.21, 38.7, 38.91, 38.93, 38.97, 39.31, 39.49, 39.95, 43.11, 45.13, 45.23, 59.8, 81.54, 81.91, 86.04, 86.05, 87.74, 88.41, 88.44, 88.53, 88.56, 88.67, 88.72, 89.45, 88.73, 93.90, 96.04, 96.71, 99.04, 00.40, 00.45, 00.66, 04.81, 37.0, 99.60
Hospital outpatient	93279, 93312, 93321, 33999, 93613, 93621, 93653, 93005, 32555, 94760, 90662, 93650, 33967, 93454, 36600, 97116, 97001, 93286, 92928, 93455, 93459	N.A.
Emergency department visits	94640, 96374, 99285, 93005, 93971, 94760, 97001, 97530, 93306, 37191, 97003, 92610, 92611, 99284, 90686, 93650, 93288, 96376, 94664, 96375, 99283, 90732, 93923, 93925, 93970, 93017	N.A.
