# Supplementary material for: Collection of economic data using UB-04s: Is it worth the effort? Evidence from two clinical trials
Source: PLoS One. 2022 Nov 17;17(11):e0277685. doi: 10.1371/journal.pone.0277685 (PMC9671305; doi:10.1371/journal.pone.0277685)
Supplement: S1 Dataset — (ZIP) [file pone.0277685.s003.zip]

Archive with 6 entries (6 files):
- micraide_ae1_plosone.csv
- micraide_ae2_plosone.csv
- micraide_implants1_plosone.csv
- micraide_implants2_plosone.csv
- wrapit1_plosone.csv
- wrapit2_plosone.csv
