# Supplementary material for: Collection of economic data using UB-04s: Is it worth the effort? Evidence from two clinical trials
Source: PLoS One. 2022 Nov 17;17(11):e0277685. doi: 10.1371/journal.pone.0277685 (PMC9671305; doi:10.1371/journal.pone.0277685)
Supplement: S1 Dataset — (ZIP) [file pone.0277685.s003.zip › micraide_ae1_plosone.csv]

id_plosone	siteid1_plosone	siteid2_plosone	aeid	cost_match	cost_ccr	diff
1	1	18	1	9869.1201	6220.3701	-3648.75
1	1	18	2	95118.391	129110.55	33992.156
2	2	1	3	3246.3201	2188.1599	-1058.1602
2	2	1	4	28581.439	15305.31	-13276.13
3	2	1	6	1734.6	2394.95	660.34998
3	2	1	5	5643.0698	18247.82	12604.75
3	2	1	7	1458.03	1609.54	151.51001
4	2	1	8	11375.84	4221.0801	-7154.7598
5	3	2	9	6251.25	3408.75	-2842.5
6	4	3	10	20485.949	41923.379	21437.43
7	5	19	11	2280.8601	2370.8601	90
8	5	4	12	9027.96	17279.66	8251.7002
9	6	5	13	15528.52	12293.92	-3234.5996
10	6	5	14	9400.7197	9209.1699	-191.5498
10	6	5	15	13917.89	8907.3701	-5010.5195
11	7	6	16	13332.69	9640.2305	-3692.46
12	7	6	17	11158.29	5445.1602	-5713.1299
13	7	6	18	22042.109	21557.58	-484.5293
14	7	6	19	13015.42	11276.65	-1738.7695
15	7	6	20	4947.79	2083.1799	-2864.6101
16	8	7	21		14984.09
17	8	7	22		4636.0298
18	9	8	24	6365.3701	4883.2402	-1482.1299
18	9	8	23	11110.58	6607.9302	-4502.6499
19	9	8	25	11705.11	10520.28	-1184.8301
20	9	8	26	21013.561	14820.82	-6192.7402
21	10	8	27		27446.66
22	11	9	34	61249.762	35115.41	-26134.352
22	11	9	33	17708.199	10119.09	-7589.1094
22	11	9	32	8823.7598	5489.2598	-3334.5
23	12	10	35	6049.77	479.56	-5570.21
24	13	11	36	10699.03	6426.6899	-4272.3403
25	13	11	39	10671.54	10261.77	-409.77051
25	13	11	38	4253.7598	120.45	-4133.3096
25	13	11	40	4253.7598	16405.1	12151.34
25	13	11	37	6099.6099	13556.16	7456.5503
26	13	20	42	4076.6499	4035.28	-41.369873
27	14	12	43	8555.0703	4871.0801	-3683.9902
28	14	12	44	6560.1001	3867.8101	-2692.29
29	15	13	45	10808.79	8771.1201	-2037.6699
29	15	13	46	10444.59	9054.04	-1390.5498
30	15	13	47	25115.42	13481.92	-11633.5
31	15	13	48	9267.8799	7479.0601	-1788.8198
32	15	13	49		5621.96
32	15	13	50
33	15	13	52
33	15	13	51
34	15	13	55	13773.05	9396.5996	-4376.4502
34	15	13	54
34	15	13	53	19918.91	17417.23	-2501.6797
35	15	13	56		3001.03
36	16	14	57	20992.01	34612.98	13620.971
37	16	14	58	1577.88	1942.37	364.48999
38	16	21	59	10339.48	9752.3496	-587.13086
39	17	17	60	11069.6	13386.17	2316.5703
40	17	15	61	9556.6104	9644.5703	87.959961
41	18	16	63	9375.5	6199.3301	-3176.1699
41	18	16	62	19699.35	17228.301	-2471.0488
41	18	16	64	17638.811	17634.711	-4.0996094
42	18	16	65	3837.6399	18939.359	15101.72
43	18	22	66	7968.71	4425.3301	-3543.3799
44	19	17	67	967.69	3442.29	2474.6001
44	19	17	70	6770.9702	19286.561	12515.59
44	19	17	68	1093.71	3531.1201	2437.4102
44	19	17	69	4469.04	4561.6401	92.600098
		9	31	737.78003	843.77002	105.98999
		9	30	8122.8301	8027.5801	-95.25
		9	29	15133.02	9471.8301	-5661.1895
		9	28	4155.1201	3354.47	-800.65015
	13	11	41	23810.09	18414.32	-5395.7695
