# Supplementary material for: Collection of economic data using UB-04s: Is it worth the effort? Evidence from two clinical trials
Source: PLoS One. 2022 Nov 17;17(11):e0277685. doi: 10.1371/journal.pone.0277685 (PMC9671305; doi:10.1371/journal.pone.0277685)
Supplement: S1 Dataset — (ZIP) [file pone.0277685.s003.zip › micraide_ae2_plosone.csv]

id_plosone	siteid1_plosone	siteid2_plosone	aeid	cost	diff	method	count
1	1	18	1	6220.3701	-3648.75	1	2
1	1	18	1	9869.1201	-3648.75	2	2
1	1	18	2	129110.55	33992.156	1	2
1	1	18	2	95118.391	33992.156	2	2
2	2	1	3	2188.1599	-1058.1602	1	2
2	2	1	3	3246.3201	-1058.1602	2	2
2	2	1	4	15305.31	-13276.13	1	2
2	2	1	4	28581.439	-13276.13	2	2
3	2	1	5	18247.82	12604.75	1	2
3	2	1	5	5643.0698	12604.75	2	2
3	2	1	6	2394.95	660.34998	1	2
3	2	1	6	1734.6	660.34998	2	2
3	2	1	7	1609.54	151.51001	1	2
3	2	1	7	1458.03	151.51001	2	2
4	2	1	8	4221.0801	-7154.7598	1	2
4	2	1	8	11375.84	-7154.7598	2	2
5	3	2	9	3408.75	-2842.5	1	2
5	3	2	9	6251.25	-2842.5	2	2
6	4	3	10	41923.379	21437.43	1	2
6	4	3	10	20485.949	21437.43	2	2
7	5	19	11	2370.8601	90	1	2
7	5	19	11	2280.8601	90	2	2
8	5	4	12	17279.66	8251.7002	1	2
8	5	4	12	9027.96	8251.7002	2	2
9	6	5	13	12293.92	-3234.5996	1	2
9	6	5	13	15528.52	-3234.5996	2	2
10	6	5	14	9209.1699	-191.5498	1	2
10	6	5	14	9400.7197	-191.5498	2	2
10	6	5	15	8907.3701	-5010.5195	1	2
10	6	5	15	13917.89	-5010.5195	2	2
11	7	6	16	9640.2305	-3692.46	1	2
11	7	6	16	13332.69	-3692.46	2	2
12	7	6	17	5445.1602	-5713.1299	1	2
12	7	6	17	11158.29	-5713.1299	2	2
13	7	6	18	21557.58	-484.5293	1	2
13	7	6	18	22042.109	-484.5293	2	2
14	7	6	19	11276.65	-1738.7695	1	2
14	7	6	19	13015.42	-1738.7695	2	2
15	7	6	20	2083.1799	-2864.6101	1	2
15	7	6	20	4947.79	-2864.6101	2	2
16	8	7	21	14984.09		1	1
16	8	7	21			2	1
17	8	7	22	4636.0298		1	1
17	8	7	22			2	1
18	9	8	23	6607.9302	-4502.6499	1	2
18	9	8	23	11110.58	-4502.6499	2	2
18	9	8	24	4883.2402	-1482.1299	1	2
18	9	8	24	6365.3701	-1482.1299	2	2
19	9	8	25	10520.28	-1184.8301	1	2
19	9	8	25	11705.11	-1184.8301	2	2
20	9	8	26	14820.82	-6192.7402	1	2
20	9	8	26	21013.561	-6192.7402	2	2
21	10	8	27	27446.66		1	1
21	10	8	27			2	1
22	11	9	32	5489.2598	-3334.5	1	2
22	11	9	32	8823.7598	-3334.5	2	2
22	11	9	33	10119.09	-7589.1094	1	2
22	11	9	33	17708.199	-7589.1094	2	2
22	11	9	34	35115.41	-26134.352	1	2
22	11	9	34	61249.762	-26134.352	2	2
23	12	10	35	479.56	-5570.21	1	2
23	12	10	35	6049.77	-5570.21	2	2
24	13	11	36	6426.6899	-4272.3403	1	2
24	13	11	36	10699.03	-4272.3403	2	2
25	13	11	37	13556.16	7456.5503	1	2
25	13	11	37	6099.6099	7456.5503	2	2
25	13	11	38	120.45	-4133.3096	1	2
25	13	11	38	4253.7598	-4133.3096	2	2
25	13	11	39	10261.77	-409.77051	1	2
25	13	11	39	10671.54	-409.77051	2	2
25	13	11	40	16405.1	12151.34	1	2
25	13	11	40	4253.7598	12151.34	2	2
26	13	20	42	4035.28	-41.369873	1	2
26	13	20	42	4076.6499	-41.369873	2	2
27	14	12	43	4871.0801	-3683.9902	1	2
27	14	12	43	8555.0703	-3683.9902	2	2
28	14	12	44	3867.8101	-2692.29	1	2
28	14	12	44	6560.1001	-2692.29	2	2
29	15	13	45	8771.1201	-2037.6699	1	2
29	15	13	45	10808.79	-2037.6699	2	2
29	15	13	46	9054.04	-1390.5498	1	2
29	15	13	46	10444.59	-1390.5498	2	2
30	15	13	47	13481.92	-11633.5	1	2
30	15	13	47	25115.42	-11633.5	2	2
31	15	13	48	7479.0601	-1788.8198	1	2
31	15	13	48	9267.8799	-1788.8198	2	2
32	15	13	49	5621.96		1	1
32	15	13	49			2	1
32	15	13	50			1	0
32	15	13	50			2	0
33	15	13	51			1	0
33	15	13	51			2	0
33	15	13	52			1	0
33	15	13	52			2	0
34	15	13	53	17417.23	-2501.6797	1	2
34	15	13	53	19918.91	-2501.6797	2	2
34	15	13	54			1	0
34	15	13	54			2	0
34	15	13	55	9396.5996	-4376.4502	1	2
34	15	13	55	13773.05	-4376.4502	2	2
35	15	13	56	3001.03		1	1
35	15	13	56			2	1
36	16	14	57	34612.98	13620.971	1	2
36	16	14	57	20992.01	13620.971	2	2
37	16	14	58	1942.37	364.48999	1	2
37	16	14	58	1577.88	364.48999	2	2
38	16	21	59	9752.3496	-587.13086	1	2
38	16	21	59	10339.48	-587.13086	2	2
39	17	17	60	13386.17	2316.5703	1	2
39	17	17	60	11069.6	2316.5703	2	2
40	17	15	61	9644.5703	87.959961	1	2
40	17	15	61	9556.6104	87.959961	2	2
41	18	16	62	17228.301	-2471.0488	1	2
41	18	16	62	19699.35	-2471.0488	2	2
41	18	16	63	6199.3301	-3176.1699	1	2
41	18	16	63	9375.5	-3176.1699	2	2
41	18	16	64	17634.711	-4.0996094	1	2
41	18	16	64	17638.811	-4.0996094	2	2
42	18	16	65	18939.359	15101.72	1	2
42	18	16	65	3837.6399	15101.72	2	2
43	18	22	66	4425.3301	-3543.3799	1	2
43	18	22	66	7968.71	-3543.3799	2	2
44	19	17	67	3442.29	2474.6001	1	2
44	19	17	67	967.69	2474.6001	2	2
44	19	17	68	3531.1201	2437.4102	1	2
44	19	17	68	1093.71	2437.4102	2	2
44	19	17	69	4561.6401	92.600098	1	2
44	19	17	69	4469.04	92.600098	2	2
44	19	17	70	19286.561	12515.59	1	2
44	19	17	70	6770.9702	12515.59	2	2
		9	28	3354.47	-800.65015	1	2
		9	28	4155.1201	-800.65015	2	2
		9	29	9471.8301	-5661.1895	1	2
		9	29	15133.02	-5661.1895	2	2
		9	30	8027.5801	-95.25	1	2
		9	30	8122.8301	-95.25	2	2
		9	31	843.77002	105.98999	1	2
		9	31	737.78003	105.98999	2	2
	13	11	41	18414.32	-5395.7695	1	2
	13	11	41	23810.09	-5395.7695	2	2
