# Supplementary material for: Collection of economic data using UB-04s: Is it worth the effort? Evidence from two clinical trials
Source: PLoS One. 2022 Nov 17;17(11):e0277685. doi: 10.1371/journal.pone.0277685 (PMC9671305; doi:10.1371/journal.pone.0277685)
Supplement: S1 Dataset — (ZIP) [file pone.0277685.s003.zip › micraide_implants1_plosone.csv]

id_plosone	siteid_plosone	cost_match	cost_matchvar	cost_ccr	chr_issues	diff1	diff2
1	1	14529.787	14529.787	7151.7998	1	-7377.9873	-7377.9873
2	1	14529.787	14529.787	6774.8999	1	-7754.8872	-7754.8872
3	1	150663.38	116313.5	97494.969	1	-53168.406	-18818.531
4	1	14529.787	14529.787	31587.326	1	17057.539	17057.539
5	1	14529.787	14529.787	5992.9214	1	-8536.8652	-8536.8652
6	2	14529.787	14529.787	1990.1193	1	-12539.668	-12539.668
7	2	14529.787	14529.787	2206.5173	1	-12323.27	-12323.27
8	3	14529.787	14529.787	2999.8738	1	-11529.913	-11529.913
9	3	14529.787	14529.787	3367.7417	1	-11162.045	-11162.045
10	3	14529.787	14529.787	3199.668	1	-11330.119	-11330.119
11	3	78769.414	56360.66	16529.979	1	-62239.438	-39830.68
12	3	16879.16	19934.428	10690.834	1	-6188.3262	-9243.5938
13	3	14529.787	14529.787	3572.1909	1	-10957.596	-10957.596
14	3	14529.787	14529.787	3111.6714	1	-11418.115	-11418.115
15	3	41850.938	39531.527	77539.195	1	35688.258	38007.668
16	3	14529.787	14529.787	3716.6479	1	-10813.139	-10813.139
17	3	14529.787	14529.787	3530.8069	1	-10998.98	-10998.98
18	3	14529.787	14529.787	3397.4453	1	-11132.342	-11132.342
19	3	14529.787	14529.787	10647.375	1	-3882.4121	-3882.4121
20	3	22505.549	23245.902	17069.273	0	-5436.2754	-6176.6289
21	3	14529.787	14529.787	11827.304	0	-2702.4834	-2702.4834
22	3	14529.787	14529.787	14745.492	0	215.70508	215.70508
23	3	14529.787	14529.787	14643.337	0	113.5498	113.5498
24	3	14529.787	14529.787	14426.979	0	-102.80859	-102.80859
25	3	30681.521	36027.512	29592.443	0	-1089.0781	-6435.0684
26	3	50637.484	39803.281	29684.223	0	-20953.262	-10119.059
27	3	14529.787	14529.787	18277.504	0	3747.7168	3747.7168
28	3	14529.787	14529.787	15494.695	0	964.9082	964.9082
29	3	45011.098	36491.805	22402.461	0	-22608.637	-14089.344
30	4	14529.787	14529.787	8513.4346	1	-6016.3525	-6016.3525
31	4	22505.549	23245.902	15764.148	0	-6741.4004	-7481.7539
32	4	28131.936	26557.379	21209.963	0	-6921.9727	-5347.416
33	4	11252.774	16622.951	20279.652	0	9026.8779	3656.7012
34	4	14529.787	14529.787	7977.2119	1	-6552.5752	-6552.5752
35	4	14529.787	14529.787	16262.402	0	1732.6152	1732.6152
36	4	12555.281	18859.459	18768.77	0	6213.4883	-90.689453
37	4	14529.787	14529.787	13276.579	0	-1253.208	-1253.208
38	4	14529.787	14529.787	13122.507	0	-1407.2803	-1407.2803
39	5	14529.787	14529.787	26620.908	0	12091.121	12091.121
40	6	41850.938	39531.527	16183.057	0	-25667.881	-23348.471
41	6	39384.707	33180.328	14116.879	0	-25267.828	-19063.449
42	7	28131.936	26557.379	21751.066	0	-6380.8691	-4806.3125
43	7	25110.563	27718.916	30254.588	0	5144.0254	2535.6719
44	7	14529.787	14529.787	13509.76	0	-1020.0273	-1020.0273
45	7	14529.787	14529.787	13680.906	0	-848.88086	-848.88086
46	8	95879.75	91335.969	65991.906	0	-29887.844	-25344.063
47	8	22505.549	23245.902	17279.66	0	-5225.8887	-5966.2422
48	8	14529.787	14529.787	9835.7021	0	-4694.085	-4694.085
49	8	14529.787	14529.787	8763.2256	0	-5766.5615	-5766.5615
50	8	14529.787	14529.787	3751.2273	1	-10778.56	-10778.56
51	9	14529.787	14529.787	16707.846	0	2178.0586	2178.0586
52	9	14529.787	14529.787	16993.047	0	2463.2598	2463.2598
53	9	14529.787	14529.787	8236.8643	0	-6292.9229	-6292.9229
54	9	14529.787	14529.787	16933.508	0	2403.7207	2403.7207
55	9	14529.787	14529.787	15483.81	0	954.02246	954.02246
56	9	92072.063	74969.359	167731.61	0	75659.547	92762.25
57	10	14529.787	14529.787	10947.555	1	-3582.2324	-3582.2324
58	10	14529.787	14529.787	16608.707	1	2078.9199	2078.9199
59	10	14529.787	14529.787	32879.309	1	18349.521	18349.521
60	10	14529.787	14529.787	18319.484	1	3789.6973	3789.6973
61	10	14529.787	14529.787	21226.859	1	6697.0723	6697.0723
62	10	16879.16	19934.428	28491.059	0	11611.898	8556.6309
63	10	45011.098	36491.805	35008.68	0	-10002.418	-1483.125
64	10	14529.787	14529.787	16688.875	0	2159.0879	2159.0879
65	10	14529.787	14529.787	21257.67	0	6727.8828	6727.8828
66	10	41850.938	39531.527	51203.051	0	9352.1133	11671.523
67	11	14529.787	14529.787	3682.3091	1	-10847.479	-10847.479
68	11	14529.787	14529.787	5187.1621	1	-9342.625	-9342.625
69	11	14529.787	14529.787	3460.571	1	-11069.216	-11069.216
70	11	12555.281	18859.459	8555.7393	1	-3999.542	-10303.72
71	11	16879.16	19934.428	9728.1699	1	-7150.9902	-10206.258
72	11	16740.375	21812.611	11369.295	1	-5371.0801	-10443.316
73	11	14529.787	14529.787	3829.3357	1	-10700.451	-10700.451
74	11	28131.936	26557.379	13113.104	1	-15018.832	-13444.275
75	11	14529.787	14529.787	6558.4189	1	-7971.3682	-7971.3682
76	11	14529.787	14529.787	5980.689	1	-8549.0977	-8549.0977
77	12	14529.787	14529.787	7681.353	1	-6848.4341	-6848.4341
78	12	14529.787	14529.787	6542.1377	1	-7987.6494	-7987.6494
79	12	14529.787	14529.787	13129.491	1	-1400.2959	-1400.2959
80	12	14529.787	14529.787	7035.2305	1	-7494.5566	-7494.5566
81	12	14529.787	14529.787	6285.8916	1	-8243.8955	-8243.8955
82	12	16879.16	19934.428	19031.02	0	2151.8594	-903.4082
83	12			22007.02	0
84	12	14529.787	14529.787	11180.647	0	-3349.1396	-3349.1396
85	12	33758.32	29868.854	22103.611	0	-11654.709	-7765.2422
86	12	39384.707	33180.328	19993.363	0	-19391.344	-13186.965
87	12	67516.641	49737.707	32323.676	0	-35192.965	-17414.031
88	12	14529.787	14529.787	12203.634	0	-2326.1533	-2326.1533
89	12	14529.787	14529.787	12634.648	0	-1895.1387	-1895.1387
90	12	12555.281	18859.459	15960.646	0	3405.3643	-2898.8135
91	12	33480.75	33625.223	28720.695	0	-4760.0547	-4904.5273
92	12	28131.936	26557.379	17886.424	0	-10245.512	-8670.9551
93	12	14529.787	14529.787	9963.4619	0	-4566.3252	-4566.3252
94	12	5626.3872	13311.476	17162.092	0	11535.705	3850.6162
95	12	11252.774	16622.951	15162.878	0	3910.1035	-1460.0732
96	12	14529.787	14529.787	11403.991	0	-3125.7959	-3125.7959
97	12	14529.787	14529.787	9537.0654	0	-4992.7217	-4992.7217
98	12	14529.787	14529.787	10547.853	0	-3981.9346	-3981.9346
99	12	45011.098	36491.805	20963.48	0	-24047.617	-15528.324
100	12	16879.16	19934.428	14499.203	0	-2379.957	-5435.2246
101	12	14529.787	14529.787	10315.369	0	-4214.418	-4214.418
102	13			15672.77	1
103	13	14529.787	14529.787	5533.9937	1	-8995.793	-8995.793
104	13	14529.787	14529.787	4530.3032	1	-9999.4844	-9999.4844
105	13	14529.787	14529.787	4534.7407	1	-9995.0469	-9995.0469
106	13	14529.787	14529.787	18053.922	0	3524.1348	3524.1348
107	14	14529.787	14529.787	7361.3657	1	-7168.4214	-7168.4214
108	14	20925.469	24765.764	27648.439	1	6722.9707	2882.6758
109	14	14529.787	14529.787	12492.539	1	-2037.248	-2037.248
110	14	14529.787	14529.787	7306.1699	1	-7223.6172	-7223.6172
111	14	14529.787	14529.787	7311.2061	1	-7218.5811	-7218.5811
112	14	28131.936	26557.379	25099.398	0	-3032.5371	-1457.9805
113	14	14529.787	14529.787	12845.579	0	-1684.208	-1684.208
114	14	25110.563	27718.916	29779.438	0	4668.875	2060.5215
115	14	14529.787	14529.787	15698.613	0	1168.8262	1168.8262
116	14	33758.32	29868.854	20448.713	0	-13309.607	-9420.1406
117	14	14529.787	14529.787	12510.089	0	-2019.6982	-2019.6982
118	14	14529.787	14529.787	23659.072	0	9129.2852	9129.2852
119	14	14529.787	14529.787	12665.373	0	-1864.4141	-1864.4141
120	15	45011.098	36491.805	19015.146	0	-25995.951	-17476.658
121	15			21413.715	0
122	16	20925.469	24765.764	18819.594	0	-2105.875	-5946.1699
123	17	14529.787	14529.787	2081.644	1	-12448.143	-12448.143
124	17	39384.707	33180.328	8096.6177	1	-31288.09	-25083.711
125	18	45011.098	36491.805	22969.609	0	-22041.488	-13522.195
126	18	45011.098	36491.805	66669.813	0	21658.715	30178.008
127	18	28131.936	26557.379	16772.051	0	-11359.885	-9785.3281
128	18	28131.936	26557.379	19806.918	0	-8325.0176	-6750.4609
129	19	16879.16	19934.428	17088.652	0	209.49219	-2845.7754
130	19	14529.787	14529.787	7951.916	0	-6577.8711	-6577.8711
131	20	14529.787	14529.787	7457.457	0	-7072.3301	-7072.3301
132	20	14529.787	14529.787	11620.915	0	-2908.8721	-2908.8721
133	20	14529.787	14529.787	11237.889	0	-3291.8984	-3291.8984
134	20	14529.787	14529.787	11383.995	0	-3145.792	-3145.792
135	20	14529.787	14529.787	3415.7949	1	-11113.992	-11113.992
136	20	14529.787	14529.787	7852.5366	0	-6677.2505	-6677.2505
137	20	14529.787	14529.787	7306.5654	0	-7223.2217	-7223.2217
138	21	14529.787	14529.787	4929.981	1	-9599.8066	-9599.8066
139	21	14529.787	14529.787	8896.6553	0	-5633.1318	-5633.1318
140	21	22505.549	23245.902	16083.796	0	-6421.7529	-7162.1064
141	21	28131.936	26557.379	36703.563	0	8571.627	10146.184
142	22	16879.16	19934.428	4650.5503	1	-12228.609	-15283.877
143	22	14529.787	14529.787	4719.2397	1	-9810.5469	-9810.5469
144	22	22505.549	23245.902	9481.6133	1	-13023.936	-13764.289
145	22	28131.936	26557.379	12224.219	1	-15907.717	-14333.16
146	22	14529.787	14529.787	6777.9282	1	-7751.8589	-7751.8589
147	22	14529.787	14529.787	6348.2119	1	-8181.5752	-8181.5752
148	22	14529.787	14529.787	4399.0083	1	-10130.779	-10130.779
149	22	16879.16	19934.428	9534.6973	1	-7344.4629	-10399.73
150	22	50221.125	45437.832	32405.848	0	-17815.277	-13031.984
151	22	14529.787	14529.787	8507.9707	0	-6021.8164	-6021.8164
152	22	20925.469	24765.764	18230.699	0	-2694.7695	-6535.0645
153	22	14529.787	14529.787	9435.7148	0	-5094.0723	-5094.0723
154	23	28131.936	26557.379	34612.98	1	6481.0449	8055.6016
155	23	14529.787	14529.787	6273.7612	1	-8256.0254	-8256.0254
156	23	104627.35	83828.82	115317.88	1	10690.523	31489.055
157	23	14529.787	14529.787	7194.0073	1	-7335.7798	-7335.7798
158	23	14529.787	14529.787	6659.8813	1	-7869.9058	-7869.9058
159	23	129737.91	101547.73	179542.95	1	49805.039	77995.219
160	24	14529.787	14529.787	8020.1284	1	-6509.6587	-6509.6587
161	24	14529.787	14529.787	7912.3931	1	-6617.394	-6617.394
162	24	90022.195	62983.609	41368.77	1	-48653.426	-21614.84
163	24	14529.787	14529.787	7721.6528	1	-6808.1343	-6808.1343
164	24	14529.787	14529.787	13140.347	0	-1389.4404	-1389.4404
165	24	14529.787	14529.787	13248.512	0	-1281.2754	-1281.2754
166	24	29295.658	30672.068	55763.301	0	26467.643	25091.232
167	24	28131.936	26557.379	21514.373	0	-6617.5625	-5043.0059
168	24	14529.787	14529.787	17203.746	0	2673.959	2673.959
169	24	14529.787	14529.787	13236.054	0	-1293.7334	-1293.7334
170	24	11252.774	16622.951	17200.203	0	5947.4287	577.25195
171	25	28131.936	26557.379	14187.575	0	-13944.36	-12369.804
172	26	33480.75	33625.223	19926.43	0	-13554.32	-13698.793
173	26	14529.787	14529.787	7022.7612	0	-7507.0259	-7507.0259
174	26	71146.594	60203.598	45200.145	0	-25946.449	-15003.453
175	26	14529.787	14529.787	10304.131	0	-4225.6563	-4225.6563
176	26	50221.125	45437.832	34899.078	0	-15322.047	-10538.754
177	27			9770.1133	0
178	27			13043.131	0
179	28	90022.195	62983.609	35757.16	0	-54265.035	-27226.449
180	28	45011.098	36491.805	66085.078	0	21073.98	29593.273
181	28	16879.16	19934.428	19286.557	0	2407.3965	-647.87109
