# Supplementary material for: Collection of economic data using UB-04s: Is it worth the effort? Evidence from two clinical trials
Source: PLoS One. 2022 Nov 17;17(11):e0277685. doi: 10.1371/journal.pone.0277685 (PMC9671305; doi:10.1371/journal.pone.0277685)
Supplement: S1 Dataset — (ZIP) [file pone.0277685.s003.zip › micraide_implants2_plosone.csv]

id_plosone	siteid_plosone	cost	chr_issues	diff1	diff2	method	count
1	1	7151.7998	1	-7377.9873	-7377.9873	1	3
1	1	14529.787	1	-7377.9873	-7377.9873	2	3
1	1	14529.787	1	-7377.9873	-7377.9873	3	3
2	1	6774.8999	1	-7754.8872	-7754.8872	1	3
2	1	14529.787	1	-7754.8872	-7754.8872	2	3
2	1	14529.787	1	-7754.8872	-7754.8872	3	3
3	1	97494.969	1	-53168.406	-18818.531	1	3
3	1	150663.38	1	-53168.406	-18818.531	2	3
3	1	116313.5	1	-53168.406	-18818.531	3	3
4	1	31587.326	1	17057.539	17057.539	1	3
4	1	14529.787	1	17057.539	17057.539	2	3
4	1	14529.787	1	17057.539	17057.539	3	3
5	1	5992.9214	1	-8536.8652	-8536.8652	1	3
5	1	14529.787	1	-8536.8652	-8536.8652	2	3
5	1	14529.787	1	-8536.8652	-8536.8652	3	3
6	2	1990.1193	1	-12539.668	-12539.668	1	3
6	2	14529.787	1	-12539.668	-12539.668	2	3
6	2	14529.787	1	-12539.668	-12539.668	3	3
7	2	2206.5173	1	-12323.27	-12323.27	1	3
7	2	14529.787	1	-12323.27	-12323.27	2	3
7	2	14529.787	1	-12323.27	-12323.27	3	3
8	3	2999.8738	1	-11529.913	-11529.913	1	3
8	3	14529.787	1	-11529.913	-11529.913	2	3
8	3	14529.787	1	-11529.913	-11529.913	3	3
9	3	3367.7417	1	-11162.045	-11162.045	1	3
9	3	14529.787	1	-11162.045	-11162.045	2	3
9	3	14529.787	1	-11162.045	-11162.045	3	3
10	3	3199.668	1	-11330.119	-11330.119	1	3
10	3	14529.787	1	-11330.119	-11330.119	2	3
10	3	14529.787	1	-11330.119	-11330.119	3	3
11	3	16529.979	1	-62239.438	-39830.68	1	3
11	3	78769.414	1	-62239.438	-39830.68	2	3
11	3	56360.66	1	-62239.438	-39830.68	3	3
12	3	10690.834	1	-6188.3262	-9243.5938	1	3
12	3	16879.16	1	-6188.3262	-9243.5938	2	3
12	3	19934.428	1	-6188.3262	-9243.5938	3	3
13	3	3572.1909	1	-10957.596	-10957.596	1	3
13	3	14529.787	1	-10957.596	-10957.596	2	3
13	3	14529.787	1	-10957.596	-10957.596	3	3
14	3	3111.6714	1	-11418.115	-11418.115	1	3
14	3	14529.787	1	-11418.115	-11418.115	2	3
14	3	14529.787	1	-11418.115	-11418.115	3	3
15	3	77539.195	1	35688.258	38007.668	1	3
15	3	41850.938	1	35688.258	38007.668	2	3
15	3	39531.527	1	35688.258	38007.668	3	3
16	3	3716.6479	1	-10813.139	-10813.139	1	3
16	3	14529.787	1	-10813.139	-10813.139	2	3
16	3	14529.787	1	-10813.139	-10813.139	3	3
17	3	3530.8069	1	-10998.98	-10998.98	1	3
17	3	14529.787	1	-10998.98	-10998.98	2	3
17	3	14529.787	1	-10998.98	-10998.98	3	3
18	3	3397.4453	1	-11132.342	-11132.342	1	3
18	3	14529.787	1	-11132.342	-11132.342	2	3
18	3	14529.787	1	-11132.342	-11132.342	3	3
19	3	10647.375	1	-3882.4121	-3882.4121	1	3
19	3	14529.787	1	-3882.4121	-3882.4121	2	3
19	3	14529.787	1	-3882.4121	-3882.4121	3	3
20	3	17069.273	0	-5436.2754	-6176.6289	1	3
20	3	22505.549	0	-5436.2754	-6176.6289	2	3
20	3	23245.902	0	-5436.2754	-6176.6289	3	3
21	3	11827.304	0	-2702.4834	-2702.4834	1	3
21	3	14529.787	0	-2702.4834	-2702.4834	2	3
21	3	14529.787	0	-2702.4834	-2702.4834	3	3
22	3	14745.492	0	215.70508	215.70508	1	3
22	3	14529.787	0	215.70508	215.70508	2	3
22	3	14529.787	0	215.70508	215.70508	3	3
23	3	14643.337	0	113.5498	113.5498	1	3
23	3	14529.787	0	113.5498	113.5498	2	3
23	3	14529.787	0	113.5498	113.5498	3	3
24	3	14426.979	0	-102.80859	-102.80859	1	3
24	3	14529.787	0	-102.80859	-102.80859	2	3
24	3	14529.787	0	-102.80859	-102.80859	3	3
25	3	29592.443	0	-1089.0781	-6435.0684	1	3
25	3	30681.521	0	-1089.0781	-6435.0684	2	3
25	3	36027.512	0	-1089.0781	-6435.0684	3	3
26	3	29684.223	0	-20953.262	-10119.059	1	3
26	3	50637.484	0	-20953.262	-10119.059	2	3
26	3	39803.281	0	-20953.262	-10119.059	3	3
27	3	18277.504	0	3747.7168	3747.7168	1	3
27	3	14529.787	0	3747.7168	3747.7168	2	3
27	3	14529.787	0	3747.7168	3747.7168	3	3
28	3	15494.695	0	964.9082	964.9082	1	3
28	3	14529.787	0	964.9082	964.9082	2	3
28	3	14529.787	0	964.9082	964.9082	3	3
29	3	22402.461	0	-22608.637	-14089.344	1	3
29	3	45011.098	0	-22608.637	-14089.344	2	3
29	3	36491.805	0	-22608.637	-14089.344	3	3
30	4	8513.4346	1	-6016.3525	-6016.3525	1	3
30	4	14529.787	1	-6016.3525	-6016.3525	2	3
30	4	14529.787	1	-6016.3525	-6016.3525	3	3
31	4	15764.148	0	-6741.4004	-7481.7539	1	3
31	4	22505.549	0	-6741.4004	-7481.7539	2	3
31	4	23245.902	0	-6741.4004	-7481.7539	3	3
32	4	21209.963	0	-6921.9727	-5347.416	1	3
32	4	28131.936	0	-6921.9727	-5347.416	2	3
32	4	26557.379	0	-6921.9727	-5347.416	3	3
33	4	20279.652	0	9026.8779	3656.7012	1	3
33	4	11252.774	0	9026.8779	3656.7012	2	3
33	4	16622.951	0	9026.8779	3656.7012	3	3
34	4	7977.2119	1	-6552.5752	-6552.5752	1	3
34	4	14529.787	1	-6552.5752	-6552.5752	2	3
34	4	14529.787	1	-6552.5752	-6552.5752	3	3
35	4	16262.402	0	1732.6152	1732.6152	1	3
35	4	14529.787	0	1732.6152	1732.6152	2	3
35	4	14529.787	0	1732.6152	1732.6152	3	3
36	4	18768.77	0	6213.4883	-90.689453	1	3
36	4	12555.281	0	6213.4883	-90.689453	2	3
36	4	18859.459	0	6213.4883	-90.689453	3	3
37	4	13276.579	0	-1253.208	-1253.208	1	3
37	4	14529.787	0	-1253.208	-1253.208	2	3
37	4	14529.787	0	-1253.208	-1253.208	3	3
38	4	13122.507	0	-1407.2803	-1407.2803	1	3
38	4	14529.787	0	-1407.2803	-1407.2803	2	3
38	4	14529.787	0	-1407.2803	-1407.2803	3	3
39	5	26620.908	0	12091.121	12091.121	1	3
39	5	14529.787	0	12091.121	12091.121	2	3
39	5	14529.787	0	12091.121	12091.121	3	3
40	6	16183.057	0	-25667.881	-23348.471	1	3
40	6	41850.938	0	-25667.881	-23348.471	2	3
40	6	39531.527	0	-25667.881	-23348.471	3	3
41	6	14116.879	0	-25267.828	-19063.449	1	3
41	6	39384.707	0	-25267.828	-19063.449	2	3
41	6	33180.328	0	-25267.828	-19063.449	3	3
42	7	21751.066	0	-6380.8691	-4806.3125	1	3
42	7	28131.936	0	-6380.8691	-4806.3125	2	3
42	7	26557.379	0	-6380.8691	-4806.3125	3	3
43	7	30254.588	0	5144.0254	2535.6719	1	3
43	7	25110.563	0	5144.0254	2535.6719	2	3
43	7	27718.916	0	5144.0254	2535.6719	3	3
44	7	13509.76	0	-1020.0273	-1020.0273	1	3
44	7	14529.787	0	-1020.0273	-1020.0273	2	3
44	7	14529.787	0	-1020.0273	-1020.0273	3	3
45	7	13680.906	0	-848.88086	-848.88086	1	3
45	7	14529.787	0	-848.88086	-848.88086	2	3
45	7	14529.787	0	-848.88086	-848.88086	3	3
46	8	65991.906	0	-29887.844	-25344.063	1	3
46	8	95879.75	0	-29887.844	-25344.063	2	3
46	8	91335.969	0	-29887.844	-25344.063	3	3
47	8	17279.66	0	-5225.8887	-5966.2422	1	3
47	8	22505.549	0	-5225.8887	-5966.2422	2	3
47	8	23245.902	0	-5225.8887	-5966.2422	3	3
48	8	9835.7021	0	-4694.085	-4694.085	1	3
48	8	14529.787	0	-4694.085	-4694.085	2	3
48	8	14529.787	0	-4694.085	-4694.085	3	3
49	8	8763.2256	0	-5766.5615	-5766.5615	1	3
49	8	14529.787	0	-5766.5615	-5766.5615	2	3
49	8	14529.787	0	-5766.5615	-5766.5615	3	3
50	8	3751.2273	1	-10778.56	-10778.56	1	3
50	8	14529.787	1	-10778.56	-10778.56	2	3
50	8	14529.787	1	-10778.56	-10778.56	3	3
51	9	16707.846	0	2178.0586	2178.0586	1	3
51	9	14529.787	0	2178.0586	2178.0586	2	3
51	9	14529.787	0	2178.0586	2178.0586	3	3
52	9	16993.047	0	2463.2598	2463.2598	1	3
52	9	14529.787	0	2463.2598	2463.2598	2	3
52	9	14529.787	0	2463.2598	2463.2598	3	3
53	9	8236.8643	0	-6292.9229	-6292.9229	1	3
53	9	14529.787	0	-6292.9229	-6292.9229	2	3
53	9	14529.787	0	-6292.9229	-6292.9229	3	3
54	9	16933.508	0	2403.7207	2403.7207	1	3
54	9	14529.787	0	2403.7207	2403.7207	2	3
54	9	14529.787	0	2403.7207	2403.7207	3	3
55	9	15483.81	0	954.02246	954.02246	1	3
55	9	14529.787	0	954.02246	954.02246	2	3
55	9	14529.787	0	954.02246	954.02246	3	3
56	9	167731.61	0	75659.547	92762.25	1	3
56	9	92072.063	0	75659.547	92762.25	2	3
56	9	74969.359	0	75659.547	92762.25	3	3
57	10	10947.555	1	-3582.2324	-3582.2324	1	3
57	10	14529.787	1	-3582.2324	-3582.2324	2	3
57	10	14529.787	1	-3582.2324	-3582.2324	3	3
58	10	16608.707	1	2078.9199	2078.9199	1	3
58	10	14529.787	1	2078.9199	2078.9199	2	3
58	10	14529.787	1	2078.9199	2078.9199	3	3
59	10	32879.309	1	18349.521	18349.521	1	3
59	10	14529.787	1	18349.521	18349.521	2	3
59	10	14529.787	1	18349.521	18349.521	3	3
60	10	18319.484	1	3789.6973	3789.6973	1	3
60	10	14529.787	1	3789.6973	3789.6973	2	3
60	10	14529.787	1	3789.6973	3789.6973	3	3
61	10	21226.859	1	6697.0723	6697.0723	1	3
61	10	14529.787	1	6697.0723	6697.0723	2	3
61	10	14529.787	1	6697.0723	6697.0723	3	3
62	10	28491.059	0	11611.898	8556.6309	1	3
62	10	16879.16	0	11611.898	8556.6309	2	3
62	10	19934.428	0	11611.898	8556.6309	3	3
63	10	35008.68	0	-10002.418	-1483.125	1	3
63	10	45011.098	0	-10002.418	-1483.125	2	3
63	10	36491.805	0	-10002.418	-1483.125	3	3
64	10	16688.875	0	2159.0879	2159.0879	1	3
64	10	14529.787	0	2159.0879	2159.0879	2	3
64	10	14529.787	0	2159.0879	2159.0879	3	3
65	10	21257.67	0	6727.8828	6727.8828	1	3
65	10	14529.787	0	6727.8828	6727.8828	2	3
65	10	14529.787	0	6727.8828	6727.8828	3	3
66	10	51203.051	0	9352.1133	11671.523	1	3
66	10	41850.938	0	9352.1133	11671.523	2	3
66	10	39531.527	0	9352.1133	11671.523	3	3
67	11	3682.3091	1	-10847.479	-10847.479	1	3
67	11	14529.787	1	-10847.479	-10847.479	2	3
67	11	14529.787	1	-10847.479	-10847.479	3	3
68	11	5187.1621	1	-9342.625	-9342.625	1	3
68	11	14529.787	1	-9342.625	-9342.625	2	3
68	11	14529.787	1	-9342.625	-9342.625	3	3
69	11	3460.571	1	-11069.216	-11069.216	1	3
69	11	14529.787	1	-11069.216	-11069.216	2	3
69	11	14529.787	1	-11069.216	-11069.216	3	3
70	11	8555.7393	1	-3999.542	-10303.72	1	3
70	11	12555.281	1	-3999.542	-10303.72	2	3
70	11	18859.459	1	-3999.542	-10303.72	3	3
71	11	9728.1699	1	-7150.9902	-10206.258	1	3
71	11	16879.16	1	-7150.9902	-10206.258	2	3
71	11	19934.428	1	-7150.9902	-10206.258	3	3
72	11	11369.295	1	-5371.0801	-10443.316	1	3
72	11	16740.375	1	-5371.0801	-10443.316	2	3
72	11	21812.611	1	-5371.0801	-10443.316	3	3
73	11	3829.3357	1	-10700.451	-10700.451	1	3
73	11	14529.787	1	-10700.451	-10700.451	2	3
73	11	14529.787	1	-10700.451	-10700.451	3	3
74	11	13113.104	1	-15018.832	-13444.275	1	3
74	11	28131.936	1	-15018.832	-13444.275	2	3
74	11	26557.379	1	-15018.832	-13444.275	3	3
75	11	6558.4189	1	-7971.3682	-7971.3682	1	3
75	11	14529.787	1	-7971.3682	-7971.3682	2	3
75	11	14529.787	1	-7971.3682	-7971.3682	3	3
76	11	5980.689	1	-8549.0977	-8549.0977	1	3
76	11	14529.787	1	-8549.0977	-8549.0977	2	3
76	11	14529.787	1	-8549.0977	-8549.0977	3	3
77	12	7681.353	1	-6848.4341	-6848.4341	1	3
77	12	14529.787	1	-6848.4341	-6848.4341	2	3
77	12	14529.787	1	-6848.4341	-6848.4341	3	3
78	12	6542.1377	1	-7987.6494	-7987.6494	1	3
78	12	14529.787	1	-7987.6494	-7987.6494	2	3
78	12	14529.787	1	-7987.6494	-7987.6494	3	3
79	12	13129.491	1	-1400.2959	-1400.2959	1	3
79	12	14529.787	1	-1400.2959	-1400.2959	2	3
79	12	14529.787	1	-1400.2959	-1400.2959	3	3
80	12	7035.2305	1	-7494.5566	-7494.5566	1	3
80	12	14529.787	1	-7494.5566	-7494.5566	2	3
80	12	14529.787	1	-7494.5566	-7494.5566	3	3
81	12	6285.8916	1	-8243.8955	-8243.8955	1	3
81	12	14529.787	1	-8243.8955	-8243.8955	2	3
81	12	14529.787	1	-8243.8955	-8243.8955	3	3
82	12	19031.02	0	2151.8594	-903.4082	1	3
82	12	16879.16	0	2151.8594	-903.4082	2	3
82	12	19934.428	0	2151.8594	-903.4082	3	3
83	12	22007.02	0			1	1
83	12		0			2	1
83	12		0			3	1
84	12	11180.647	0	-3349.1396	-3349.1396	1	3
84	12	14529.787	0	-3349.1396	-3349.1396	2	3
84	12	14529.787	0	-3349.1396	-3349.1396	3	3
85	12	22103.611	0	-11654.709	-7765.2422	1	3
85	12	33758.32	0	-11654.709	-7765.2422	2	3
85	12	29868.854	0	-11654.709	-7765.2422	3	3
86	12	19993.363	0	-19391.344	-13186.965	1	3
86	12	39384.707	0	-19391.344	-13186.965	2	3
86	12	33180.328	0	-19391.344	-13186.965	3	3
87	12	32323.676	0	-35192.965	-17414.031	1	3
87	12	67516.641	0	-35192.965	-17414.031	2	3
87	12	49737.707	0	-35192.965	-17414.031	3	3
88	12	12203.634	0	-2326.1533	-2326.1533	1	3
88	12	14529.787	0	-2326.1533	-2326.1533	2	3
88	12	14529.787	0	-2326.1533	-2326.1533	3	3
89	12	12634.648	0	-1895.1387	-1895.1387	1	3
89	12	14529.787	0	-1895.1387	-1895.1387	2	3
89	12	14529.787	0	-1895.1387	-1895.1387	3	3
90	12	15960.646	0	3405.3643	-2898.8135	1	3
90	12	12555.281	0	3405.3643	-2898.8135	2	3
90	12	18859.459	0	3405.3643	-2898.8135	3	3
91	12	28720.695	0	-4760.0547	-4904.5273	1	3
91	12	33480.75	0	-4760.0547	-4904.5273	2	3
91	12	33625.223	0	-4760.0547	-4904.5273	3	3
92	12	17886.424	0	-10245.512	-8670.9551	1	3
92	12	28131.936	0	-10245.512	-8670.9551	2	3
92	12	26557.379	0	-10245.512	-8670.9551	3	3
93	12	9963.4619	0	-4566.3252	-4566.3252	1	3
93	12	14529.787	0	-4566.3252	-4566.3252	2	3
93	12	14529.787	0	-4566.3252	-4566.3252	3	3
94	12	17162.092	0	11535.705	3850.6162	1	3
94	12	5626.3872	0	11535.705	3850.6162	2	3
94	12	13311.476	0	11535.705	3850.6162	3	3
95	12	15162.878	0	3910.1035	-1460.0732	1	3
95	12	11252.774	0	3910.1035	-1460.0732	2	3
95	12	16622.951	0	3910.1035	-1460.0732	3	3
96	12	11403.991	0	-3125.7959	-3125.7959	1	3
96	12	14529.787	0	-3125.7959	-3125.7959	2	3
96	12	14529.787	0	-3125.7959	-3125.7959	3	3
97	12	9537.0654	0	-4992.7217	-4992.7217	1	3
97	12	14529.787	0	-4992.7217	-4992.7217	2	3
97	12	14529.787	0	-4992.7217	-4992.7217	3	3
98	12	10547.853	0	-3981.9346	-3981.9346	1	3
98	12	14529.787	0	-3981.9346	-3981.9346	2	3
98	12	14529.787	0	-3981.9346	-3981.9346	3	3
99	12	20963.48	0	-24047.617	-15528.324	1	3
99	12	45011.098	0	-24047.617	-15528.324	2	3
99	12	36491.805	0	-24047.617	-15528.324	3	3
100	12	14499.203	0	-2379.957	-5435.2246	1	3
100	12	16879.16	0	-2379.957	-5435.2246	2	3
100	12	19934.428	0	-2379.957	-5435.2246	3	3
101	12	10315.369	0	-4214.418	-4214.418	1	3
101	12	14529.787	0	-4214.418	-4214.418	2	3
101	12	14529.787	0	-4214.418	-4214.418	3	3
102	13	15672.77	1			1	1
102	13		1			2	1
102	13		1			3	1
103	13	5533.9937	1	-8995.793	-8995.793	1	3
103	13	14529.787	1	-8995.793	-8995.793	2	3
103	13	14529.787	1	-8995.793	-8995.793	3	3
104	13	4530.3032	1	-9999.4844	-9999.4844	1	3
104	13	14529.787	1	-9999.4844	-9999.4844	2	3
104	13	14529.787	1	-9999.4844	-9999.4844	3	3
105	13	4534.7407	1	-9995.0469	-9995.0469	1	3
105	13	14529.787	1	-9995.0469	-9995.0469	2	3
105	13	14529.787	1	-9995.0469	-9995.0469	3	3
106	13	18053.922	0	3524.1348	3524.1348	1	3
106	13	14529.787	0	3524.1348	3524.1348	2	3
106	13	14529.787	0	3524.1348	3524.1348	3	3
107	14	7361.3657	1	-7168.4214	-7168.4214	1	3
107	14	14529.787	1	-7168.4214	-7168.4214	2	3
107	14	14529.787	1	-7168.4214	-7168.4214	3	3
108	14	27648.439	1	6722.9707	2882.6758	1	3
108	14	20925.469	1	6722.9707	2882.6758	2	3
108	14	24765.764	1	6722.9707	2882.6758	3	3
109	14	12492.539	1	-2037.248	-2037.248	1	3
109	14	14529.787	1	-2037.248	-2037.248	2	3
109	14	14529.787	1	-2037.248	-2037.248	3	3
110	14	7306.1699	1	-7223.6172	-7223.6172	1	3
110	14	14529.787	1	-7223.6172	-7223.6172	2	3
110	14	14529.787	1	-7223.6172	-7223.6172	3	3
111	14	7311.2061	1	-7218.5811	-7218.5811	1	3
111	14	14529.787	1	-7218.5811	-7218.5811	2	3
111	14	14529.787	1	-7218.5811	-7218.5811	3	3
112	14	25099.398	0	-3032.5371	-1457.9805	1	3
112	14	28131.936	0	-3032.5371	-1457.9805	2	3
112	14	26557.379	0	-3032.5371	-1457.9805	3	3
113	14	12845.579	0	-1684.208	-1684.208	1	3
113	14	14529.787	0	-1684.208	-1684.208	2	3
113	14	14529.787	0	-1684.208	-1684.208	3	3
114	14	29779.438	0	4668.875	2060.5215	1	3
114	14	25110.563	0	4668.875	2060.5215	2	3
114	14	27718.916	0	4668.875	2060.5215	3	3
115	14	15698.613	0	1168.8262	1168.8262	1	3
115	14	14529.787	0	1168.8262	1168.8262	2	3
115	14	14529.787	0	1168.8262	1168.8262	3	3
116	14	20448.713	0	-13309.607	-9420.1406	1	3
116	14	33758.32	0	-13309.607	-9420.1406	2	3
116	14	29868.854	0	-13309.607	-9420.1406	3	3
117	14	12510.089	0	-2019.6982	-2019.6982	1	3
117	14	14529.787	0	-2019.6982	-2019.6982	2	3
117	14	14529.787	0	-2019.6982	-2019.6982	3	3
118	14	23659.072	0	9129.2852	9129.2852	1	3
118	14	14529.787	0	9129.2852	9129.2852	2	3
118	14	14529.787	0	9129.2852	9129.2852	3	3
119	14	12665.373	0	-1864.4141	-1864.4141	1	3
119	14	14529.787	0	-1864.4141	-1864.4141	2	3
119	14	14529.787	0	-1864.4141	-1864.4141	3	3
120	15	19015.146	0	-25995.951	-17476.658	1	3
120	15	45011.098	0	-25995.951	-17476.658	2	3
120	15	36491.805	0	-25995.951	-17476.658	3	3
121	15	21413.715	0			1	1
121	15		0			2	1
121	15		0			3	1
122	16	18819.594	0	-2105.875	-5946.1699	1	3
122	16	20925.469	0	-2105.875	-5946.1699	2	3
122	16	24765.764	0	-2105.875	-5946.1699	3	3
123	17	2081.644	1	-12448.143	-12448.143	1	3
123	17	14529.787	1	-12448.143	-12448.143	2	3
123	17	14529.787	1	-12448.143	-12448.143	3	3
124	17	8096.6177	1	-31288.09	-25083.711	1	3
124	17	39384.707	1	-31288.09	-25083.711	2	3
124	17	33180.328	1	-31288.09	-25083.711	3	3
125	18	22969.609	0	-22041.488	-13522.195	1	3
125	18	45011.098	0	-22041.488	-13522.195	2	3
125	18	36491.805	0	-22041.488	-13522.195	3	3
126	18	66669.813	0	21658.715	30178.008	1	3
126	18	45011.098	0	21658.715	30178.008	2	3
126	18	36491.805	0	21658.715	30178.008	3	3
127	18	16772.051	0	-11359.885	-9785.3281	1	3
127	18	28131.936	0	-11359.885	-9785.3281	2	3
127	18	26557.379	0	-11359.885	-9785.3281	3	3
128	18	19806.918	0	-8325.0176	-6750.4609	1	3
128	18	28131.936	0	-8325.0176	-6750.4609	2	3
128	18	26557.379	0	-8325.0176	-6750.4609	3	3
129	19	17088.652	0	209.49219	-2845.7754	1	3
129	19	16879.16	0	209.49219	-2845.7754	2	3
129	19	19934.428	0	209.49219	-2845.7754	3	3
130	19	7951.916	0	-6577.8711	-6577.8711	1	3
130	19	14529.787	0	-6577.8711	-6577.8711	2	3
130	19	14529.787	0	-6577.8711	-6577.8711	3	3
131	20	7457.457	0	-7072.3301	-7072.3301	1	3
131	20	14529.787	0	-7072.3301	-7072.3301	2	3
131	20	14529.787	0	-7072.3301	-7072.3301	3	3
132	20	11620.915	0	-2908.8721	-2908.8721	1	3
132	20	14529.787	0	-2908.8721	-2908.8721	2	3
132	20	14529.787	0	-2908.8721	-2908.8721	3	3
133	20	11237.889	0	-3291.8984	-3291.8984	1	3
133	20	14529.787	0	-3291.8984	-3291.8984	2	3
133	20	14529.787	0	-3291.8984	-3291.8984	3	3
134	20	11383.995	0	-3145.792	-3145.792	1	3
134	20	14529.787	0	-3145.792	-3145.792	2	3
134	20	14529.787	0	-3145.792	-3145.792	3	3
135	20	3415.7949	1	-11113.992	-11113.992	1	3
135	20	14529.787	1	-11113.992	-11113.992	2	3
135	20	14529.787	1	-11113.992	-11113.992	3	3
136	20	7852.5366	0	-6677.2505	-6677.2505	1	3
136	20	14529.787	0	-6677.2505	-6677.2505	2	3
136	20	14529.787	0	-6677.2505	-6677.2505	3	3
137	20	7306.5654	0	-7223.2217	-7223.2217	1	3
137	20	14529.787	0	-7223.2217	-7223.2217	2	3
137	20	14529.787	0	-7223.2217	-7223.2217	3	3
138	21	4929.981	1	-9599.8066	-9599.8066	1	3
138	21	14529.787	1	-9599.8066	-9599.8066	2	3
138	21	14529.787	1	-9599.8066	-9599.8066	3	3
139	21	8896.6553	0	-5633.1318	-5633.1318	1	3
139	21	14529.787	0	-5633.1318	-5633.1318	2	3
139	21	14529.787	0	-5633.1318	-5633.1318	3	3
140	21	16083.796	0	-6421.7529	-7162.1064	1	3
140	21	22505.549	0	-6421.7529	-7162.1064	2	3
140	21	23245.902	0	-6421.7529	-7162.1064	3	3
141	21	36703.563	0	8571.627	10146.184	1	3
141	21	28131.936	0	8571.627	10146.184	2	3
141	21	26557.379	0	8571.627	10146.184	3	3
142	22	4650.5503	1	-12228.609	-15283.877	1	3
142	22	16879.16	1	-12228.609	-15283.877	2	3
142	22	19934.428	1	-12228.609	-15283.877	3	3
143	22	4719.2397	1	-9810.5469	-9810.5469	1	3
143	22	14529.787	1	-9810.5469	-9810.5469	2	3
143	22	14529.787	1	-9810.5469	-9810.5469	3	3
144	22	9481.6133	1	-13023.936	-13764.289	1	3
144	22	22505.549	1	-13023.936	-13764.289	2	3
144	22	23245.902	1	-13023.936	-13764.289	3	3
145	22	12224.219	1	-15907.717	-14333.16	1	3
145	22	28131.936	1	-15907.717	-14333.16	2	3
145	22	26557.379	1	-15907.717	-14333.16	3	3
146	22	6777.9282	1	-7751.8589	-7751.8589	1	3
146	22	14529.787	1	-7751.8589	-7751.8589	2	3
146	22	14529.787	1	-7751.8589	-7751.8589	3	3
147	22	6348.2119	1	-8181.5752	-8181.5752	1	3
147	22	14529.787	1	-8181.5752	-8181.5752	2	3
147	22	14529.787	1	-8181.5752	-8181.5752	3	3
148	22	4399.0083	1	-10130.779	-10130.779	1	3
148	22	14529.787	1	-10130.779	-10130.779	2	3
148	22	14529.787	1	-10130.779	-10130.779	3	3
149	22	9534.6973	1	-7344.4629	-10399.73	1	3
149	22	16879.16	1	-7344.4629	-10399.73	2	3
149	22	19934.428	1	-7344.4629	-10399.73	3	3
150	22	32405.848	0	-17815.277	-13031.984	1	3
150	22	50221.125	0	-17815.277	-13031.984	2	3
150	22	45437.832	0	-17815.277	-13031.984	3	3
151	22	8507.9707	0	-6021.8164	-6021.8164	1	3
151	22	14529.787	0	-6021.8164	-6021.8164	2	3
151	22	14529.787	0	-6021.8164	-6021.8164	3	3
152	22	18230.699	0	-2694.7695	-6535.0645	1	3
152	22	20925.469	0	-2694.7695	-6535.0645	2	3
152	22	24765.764	0	-2694.7695	-6535.0645	3	3
153	22	9435.7148	0	-5094.0723	-5094.0723	1	3
153	22	14529.787	0	-5094.0723	-5094.0723	2	3
153	22	14529.787	0	-5094.0723	-5094.0723	3	3
154	23	34612.98	1	6481.0449	8055.6016	1	3
154	23	28131.936	1	6481.0449	8055.6016	2	3
154	23	26557.379	1	6481.0449	8055.6016	3	3
155	23	6273.7612	1	-8256.0254	-8256.0254	1	3
155	23	14529.787	1	-8256.0254	-8256.0254	2	3
155	23	14529.787	1	-8256.0254	-8256.0254	3	3
156	23	115317.88	1	10690.523	31489.055	1	3
156	23	104627.35	1	10690.523	31489.055	2	3
156	23	83828.82	1	10690.523	31489.055	3	3
157	23	7194.0073	1	-7335.7798	-7335.7798	1	3
157	23	14529.787	1	-7335.7798	-7335.7798	2	3
157	23	14529.787	1	-7335.7798	-7335.7798	3	3
158	23	6659.8813	1	-7869.9058	-7869.9058	1	3
158	23	14529.787	1	-7869.9058	-7869.9058	2	3
158	23	14529.787	1	-7869.9058	-7869.9058	3	3
159	23	179542.95	1	49805.039	77995.219	1	3
159	23	129737.91	1	49805.039	77995.219	2	3
159	23	101547.73	1	49805.039	77995.219	3	3
160	24	8020.1284	1	-6509.6587	-6509.6587	1	3
160	24	14529.787	1	-6509.6587	-6509.6587	2	3
160	24	14529.787	1	-6509.6587	-6509.6587	3	3
161	24	7912.3931	1	-6617.394	-6617.394	1	3
161	24	14529.787	1	-6617.394	-6617.394	2	3
161	24	14529.787	1	-6617.394	-6617.394	3	3
162	24	41368.77	1	-48653.426	-21614.84	1	3
162	24	90022.195	1	-48653.426	-21614.84	2	3
162	24	62983.609	1	-48653.426	-21614.84	3	3
163	24	7721.6528	1	-6808.1343	-6808.1343	1	3
163	24	14529.787	1	-6808.1343	-6808.1343	2	3
163	24	14529.787	1	-6808.1343	-6808.1343	3	3
164	24	13140.347	0	-1389.4404	-1389.4404	1	3
164	24	14529.787	0	-1389.4404	-1389.4404	2	3
164	24	14529.787	0	-1389.4404	-1389.4404	3	3
165	24	13248.512	0	-1281.2754	-1281.2754	1	3
165	24	14529.787	0	-1281.2754	-1281.2754	2	3
165	24	14529.787	0	-1281.2754	-1281.2754	3	3
166	24	55763.301	0	26467.643	25091.232	1	3
166	24	29295.658	0	26467.643	25091.232	2	3
166	24	30672.068	0	26467.643	25091.232	3	3
167	24	21514.373	0	-6617.5625	-5043.0059	1	3
167	24	28131.936	0	-6617.5625	-5043.0059	2	3
167	24	26557.379	0	-6617.5625	-5043.0059	3	3
168	24	17203.746	0	2673.959	2673.959	1	3
168	24	14529.787	0	2673.959	2673.959	2	3
168	24	14529.787	0	2673.959	2673.959	3	3
169	24	13236.054	0	-1293.7334	-1293.7334	1	3
169	24	14529.787	0	-1293.7334	-1293.7334	2	3
169	24	14529.787	0	-1293.7334	-1293.7334	3	3
170	24	17200.203	0	5947.4287	577.25195	1	3
170	24	11252.774	0	5947.4287	577.25195	2	3
170	24	16622.951	0	5947.4287	577.25195	3	3
171	25	14187.575	0	-13944.36	-12369.804	1	3
171	25	28131.936	0	-13944.36	-12369.804	2	3
171	25	26557.379	0	-13944.36	-12369.804	3	3
172	26	19926.43	0	-13554.32	-13698.793	1	3
172	26	33480.75	0	-13554.32	-13698.793	2	3
172	26	33625.223	0	-13554.32	-13698.793	3	3
173	26	7022.7612	0	-7507.0259	-7507.0259	1	3
173	26	14529.787	0	-7507.0259	-7507.0259	2	3
173	26	14529.787	0	-7507.0259	-7507.0259	3	3
174	26	45200.145	0	-25946.449	-15003.453	1	3
174	26	71146.594	0	-25946.449	-15003.453	2	3
174	26	60203.598	0	-25946.449	-15003.453	3	3
175	26	10304.131	0	-4225.6563	-4225.6563	1	3
175	26	14529.787	0	-4225.6563	-4225.6563	2	3
175	26	14529.787	0	-4225.6563	-4225.6563	3	3
176	26	34899.078	0	-15322.047	-10538.754	1	3
176	26	50221.125	0	-15322.047	-10538.754	2	3
176	26	45437.832	0	-15322.047	-10538.754	3	3
177	27	9770.1133	0			1	1
177	27		0			2	1
177	27		0			3	1
178	27	13043.131	0			1	1
178	27		0			2	1
178	27		0			3	1
179	28	35757.16	0	-54265.035	-27226.449	1	3
179	28	90022.195	0	-54265.035	-27226.449	2	3
179	28	62983.609	0	-54265.035	-27226.449	3	3
180	28	66085.078	0	21073.98	29593.273	1	3
180	28	45011.098	0	21073.98	29593.273	2	3
180	28	36491.805	0	21073.98	29593.273	3	3
181	28	19286.557	0	2407.3965	-647.87109	1	3
181	28	16879.16	0	2407.3965	-647.87109	2	3
181	28	19934.428	0	2407.3965	-647.87109	3	3
