# Supplementary material for: Collection of economic data using UB-04s: Is it worth the effort? Evidence from two clinical trials
Source: PLoS One. 2022 Nov 17;17(11):e0277685. doi: 10.1371/journal.pone.0277685 (PMC9671305; doi:10.1371/journal.pone.0277685)
Supplement: S1 Dataset — (ZIP) [file pone.0277685.s003.zip › wrapit1_plosone.csv]

id_plosone	siteid_plosone	cost_ccr	cost_match	diff
1	2	111933.26	67453.813	44479.445
2	15	141299.53	121681.2	19618.336
3	7	24262.08	21376.346	2885.7344
4	11	25556.559	47497.859	-21941.301
5	13	57358.508	39944.574	17413.934
6	14	22413.875	22497.041	-83.166016
7	19	26585.602	31665.24	-5079.6387
8	19	30579.59	32416.57	-1836.9805
9	19	46085.57	54741.645	-8656.0742
10	17	35252.781	47070.031	-11817.25
11	4	75962.273	68533.383	7428.8906
12	9	11291.232	10074.233	1216.999
13	5	6627.4609	10292.679	-3665.2178
14	3	55520.547	57843.516	-2322.9688
15	16	16051.845	23574.691	-7522.8467
16	1	143979.89	109298.94	34680.953
17	1	63555.199	45205.813	18349.387
18	12	49866.078	32609.285	17256.793
19	6	52930.066	50590.57	2339.4961
20	20	5612.0078	63656.051	-58044.043
21	18	2353.4431	51540.602	-49187.16
22	8	30620.848	34507.738	-3886.8906
23	10	87811.734	82931.797	4879.9375
