# Supplementary material for: Collection of economic data using UB-04s: Is it worth the effort? Evidence from two clinical trials
Source: PLoS One. 2022 Nov 17;17(11):e0277685. doi: 10.1371/journal.pone.0277685 (PMC9671305; doi:10.1371/journal.pone.0277685)
Supplement: S1 Dataset — (ZIP) [file pone.0277685.s003.zip › wrapit2_plosone.csv]

id_plosone	siteid_plosone	cost	diff	method	count
1	2	67453.813	44479.445	2	2
1	2	111933.26	44479.445	1	2
2	15	141299.53	19618.336	1	2
2	15	121681.2	19618.336	2	2
3	7	24262.08	2885.7344	1	2
3	7	21376.346	2885.7344	2	2
4	11	47497.859	-21941.301	2	2
4	11	25556.559	-21941.301	1	2
5	13	57358.508	17413.934	1	2
5	13	39944.574	17413.934	2	2
6	14	22497.041	-83.166016	2	2
6	14	22413.875	-83.166016	1	2
7	19	31665.24	-5079.6387	2	2
7	19	26585.602	-5079.6387	1	2
8	19	30579.59	-1836.9805	1	2
8	19	32416.57	-1836.9805	2	2
9	19	46085.57	-8656.0742	1	2
9	19	54741.645	-8656.0742	2	2
10	17	35252.781	-11817.25	1	2
10	17	47070.031	-11817.25	2	2
11	4	68533.383	7428.8906	2	2
11	4	75962.273	7428.8906	1	2
12	9	10074.233	1216.999	2	2
12	9	11291.232	1216.999	1	2
13	5	10292.679	-3665.2178	2	2
13	5	6627.4609	-3665.2178	1	2
14	3	57843.516	-2322.9688	2	2
14	3	55520.547	-2322.9688	1	2
15	16	16051.845	-7522.8467	1	2
15	16	23574.691	-7522.8467	2	2
16	1	109298.94	34680.953	2	2
16	1	143979.89	34680.953	1	2
17	1	45205.813	18349.387	2	2
17	1	63555.199	18349.387	1	2
18	12	32609.285	17256.793	2	2
18	12	49866.078	17256.793	1	2
19	6	52930.066	2339.4961	1	2
19	6	50590.57	2339.4961	2	2
20	20	63656.051	-58044.043	2	2
20	20	5612.0078	-58044.043	1	2
21	18	2353.4431	-49187.16	1	2
21	18	51540.602	-49187.16	2	2
22	8	34507.738	-3886.8906	2	2
22	8	30620.848	-3886.8906	1	2
23	10	87811.734	4879.9375	1	2
23	10	82931.797	4879.9375	2	2
